# Supplementary material for: Elucidation of glutamine lipid biosynthesis in marine bacteria reveals its importance under phosphorus deplete growth in Rhodobacteraceae
Source: ISME J. 2018 Aug 14;13(1):39–49. doi: 10.1038/s41396-018-0249-z (PMC6298996; doi:10.1038/s41396-018-0249-z)
Supplement: Supplementary file 1 — Table S1 [file 41396_2018_249_MOESM1_ESM.xls]

## Sheet: gene_sets121329
Table S1 GlsB sequences retrieved from marine metatranscriptomics datasets.
Locus Tag	Top blastP hit	genus	species		Taxonomy assignment	identity (%)	similarity (%)	e-value	Length (aa)	Gene Product Name	Genome ID	Genome Name	Sequencing Strategy	Scaffold ID	Scaffold Length (bp)	Ecosystem	Ecosystem Type	Geographic Location	Latitude	Longitude	Salinity	Sample Collection Date	Sequencing Method
Ga0075486_10027612	WP_081805419.1	Actibacterium	mucosum		Actibacterium mucosum	69.048	81.75	5.68e-57	144	hypothetical protein	3300006425	Aqueous microbial communities from the Delaware River and Bay under freshwater to marine salinity gradient to study organic matter cycling in a time-series - DEBay_Fall_30_<0.8_RNA2 (Metagenome Metatranscriptome) (*)	Metatranscriptome	Ga0075486_1002761	943	Environmental	Marine	USA: Delaware	39.283	-75.3633	_	_	Illumina HiSeq 2500-1TB
Ga0005508_10783001	WP_092858085.1	Albimonas	pacifica		Albimonas pacifica	95.122	95.93	1.13e-76	125	hypothetical protein	3300006703	Marine microbial communities from the Deep Indian Ocean - MP1200 (Metagenome Metatranscriptome) (*)	Metatranscriptome	Ga0005508_1078300	377	Environmental	Marine	Indian Ocean	-30.1996	103.184	_	2011-03-08	Illumina HiSeq 2000, Illumina HiSeq 2500, Illumina HiSeq 2500-1TB
Ga0005505_11570431	WP_092858085.1	Albimonas	pacifica		Albimonas pacifica	95.455	95.45	1.39e-52	88	hypothetical protein	3300006706	Marine microbial communities from the Deep Indian Ocean - MP0958 (Metagenome Metatranscriptome) (*)	Metatranscriptome	Ga0005505_1157043	265	Environmental	Marine	Indian Ocean	-27.587	63.1486	_	2011-02-24	Illumina HiSeq 2000, Illumina HiSeq 2500, Illumina HiSeq 2500-1TB
Ga0138260_104509191	PPR16070.1	Alphaproteobacteria	bacterium		Alphaproteobacteria bacterium	77.406	90.38	3.1e-139	240	Putative hemolysin	3300012419	Metatranscriptomics of polar marine prokaryotic and eukaryotic communities from Palmer Station, Antarctica after 24hr light incubation - RNA10.B_24.20151111 (Metagenome Metatranscriptome) (*)	Metatranscriptome	Ga0138260_10450919	881	Environmental	Marine	Antarctica	-64.775	-64.053	_	2015-11-11	Illumina HiSeq 2500-1TB
Ga0129340_13246801	OIQ25296.1	Alphaproteobacteria	bacterium		Alphaproteobacteria bacterium	85.526	93.42	1.72e-39	78	hypothetical protein	3300012963	Freshwater to marine salinity gradient microbial communities from Chesapeake Bay, USA - CPBay_Sum_15_0.8_RNA1 (Metagenome Metatranscriptome) (*)	Metatranscriptome	Ga0129340_1324680	361	Environmental	Marine	USA: Chesapeake Bay	37.5161	-76.1223	15.4 PSU	2015-08-20	Illumina HiSeq 2500-1TB
Ga0138258_17109692	OUV27830.1	Alphaproteobacteria	bacterium	TMED109	Alphaproteobacteria bacterium TMED109	77.821	88.72	1.06e-148	265	Putative hemolysin	3300012413	Metatranscriptomics of polar marine prokaryotic and eukaryotic communities from Arthur Harbor ice station, Antarctica - RNA6.ICE_1m.20151110 (Metagenome Metatranscriptome) (*)	Metatranscriptome	Ga0138258_1710969	1055	Environmental	Marine	Antarctica	-64.7711	-64.056	_	2015-11-10	Illumina HiSeq 2500-1TB
Ga0138261_17049931	OUV27830.1	Alphaproteobacteria	bacterium	TMED109	Alphaproteobacteria bacterium TMED109	76.856	89.08	1.5e-131	229	Putative hemolysin	3300012418	Metatranscriptomics of polar marine prokaryotic and eukaryotic communities from Palmer Station, Antarctica after 72hr light incubation - RNA12.A_72.20151113 (Metagenome Metatranscriptome) (*)	Metatranscriptome	Ga0138261_1704993	687	Environmental	Marine	Antarctica	-64.775	-64.053	_	2015-11-13	Illumina HiSeq 2500-1TB
Ga0138264_14758371	OUV27830.1	Alphaproteobacteria	bacterium	TMED109	Alphaproteobacteria bacterium TMED109	76.126	88.29	4.03e-125	222	Putative hemolysin	3300012414	Metatranscriptomics of polar marine prokaryotic and eukaryotic communities from Arthur Harbor ice station, Antarctica - RNA16.ICE_1m.20151115 (Metagenome Metatranscriptome) (*)	Metatranscriptome	Ga0138264_1475837	668	Environmental	Marine	Antarctica	-64.7711	-64.056	_	2015-11-15	Illumina HiSeq 2500-1TB
Ga0129353_13110221	WP_109121033.1	Azospirillum	sp.	TSO22-1	Azospirillum sp. TSO22-1	65.806	77.42	7.35e-68	156	Putative hemolysin	3300012525	Freshwater to marine salinity gradient microbial communities from Chesapeake Bay, USA - CPBay_Sum_27_0.2_RNA2 (Metagenome Metatranscriptome) (*)	Metatranscriptome	Ga0129353_1311022	470	Environmental	Marine	USA: Chesapeake Bay	37.0306	-76.0464	26.6 PSU	2015-08-22	Illumina HiSeq 2500-1TB
Ga0066627_10987761	WP_097280636.1	Caenispirillum	bisanense		Caenispirillum bisanense	70.76	82.46	4.98e-88	171	hypothetical protein	3300005233	Marine microbial communities from expanding oxygen minimum zones in the Saanich Inlet - SI054_135m_RNA (Metagenome Metatranscriptome) (*)	Metatranscriptome	Ga0066627_1098776	514	Environmental	Marine	British Columbia, Canada	48.6	-123.5	_	2011-02-08	Illumina HiSeq 2500-1TB
Ga0066612_12148591	ABV93449.1	Dinoroseobacter	shibae	DFL 12	Dinoroseobacter shibae DFL 12	53.571	75	7.56e-29	86	hypothetical protein	3300004642	Marine microbial communities from expanding oxygen minimum zones in the Saanich Inlet - SI047_10m_RNA (Metagenome Metatranscriptome) (*)	Metatranscriptome	Ga0066612_1214859	260	Environmental	Marine	British Columbia, Canada	48.6	-123.5	_	2010-07-07	Illumina HiSeq 2500-1TB
Ga0129353_11117154	WP_047764164.1	Kiloniella	spongiae		Kiloniella spongiae	50.763	70.61	1.62e-95	322	Putative hemolysin	3300012525	Freshwater to marine salinity gradient microbial communities from Chesapeake Bay, USA - CPBay_Sum_27_0.2_RNA2 (Metagenome Metatranscriptome) (*)	Metatranscriptome	Ga0129353_1111715	4109	Environmental	Marine	USA: Chesapeake Bay	37.0306	-76.0464	26.6 PSU	2015-08-22	Illumina HiSeq 2500-1TB
Ga0129352_106843672	WP_047764164.1	Kiloniella	spongiae		Kiloniella spongiae	50.763	70.61	1.9e-96	267	Putative hemolysin	3300012528	Freshwater to marine salinity gradient microbial communities from Chesapeake Bay, USA - CPBay_Sum_27_0.2_RNA1 (Metagenome Metatranscriptome) (*)	Metatranscriptome	Ga0129352_10684367	4643	Environmental	Marine	USA: Chesapeake Bay	37.0306	-76.0464	26.6 PSU	2015-08-22	Illumina HiSeq 2500-1TB
Ga0075486_15403921	WP_047764164.1	Kiloniella	spongiae		Kiloniella spongiae	50.769	70.26	1.67e-68	195	hypothetical protein	3300006425	Aqueous microbial communities from the Delaware River and Bay under freshwater to marine salinity gradient to study organic matter cycling in a time-series - DEBay_Fall_30_<0.8_RNA2 (Metagenome Metatranscriptome) (*)	Metatranscriptome	Ga0075486_1540392	585	Environmental	Marine	USA: Delaware	39.283	-75.3633	_	_	Illumina HiSeq 2500-1TB
Ga0138260_106161365	WP_107844116.1	Litoreibacter	ponti		Litoreibacter ponti	59.514	78.54	1.49e-109	257	Putative hemolysin	3300012419	Metatranscriptomics of polar marine prokaryotic and eukaryotic communities from Palmer Station, Antarctica after 24hr light incubation - RNA10.B_24.20151111 (Metagenome Metatranscriptome) (*)	Metatranscriptome	Ga0138260_10616136	3855	Environmental	Marine	Antarctica	-64.775	-64.053	_	2015-11-11	Illumina HiSeq 2500-1TB
Ga0138264_10938272	WP_107844116.1	Litoreibacter	ponti		Litoreibacter ponti	59.514	78.54	1.49e-109	257	Putative hemolysin	3300012414	Metatranscriptomics of polar marine prokaryotic and eukaryotic communities from Arthur Harbor ice station, Antarctica - RNA16.ICE_1m.20151115 (Metagenome Metatranscriptome) (*)	Metatranscriptome	Ga0138264_1093827	1162	Environmental	Marine	Antarctica	-64.7711	-64.056	_	2015-11-15	Illumina HiSeq 2500-1TB
Ga0138265_11677581	WP_107844116.1	Litoreibacter	ponti		Litoreibacter ponti	59.898	78.17	8.8e-84	197	Putative hemolysin	3300012408	Metatranscriptomics of polar marine prokaryotic and eukaryotic communities from Palmer Station, Antarctica after 192hr light incubation - RNA23.A_192.20151118 (Metagenome Metatranscriptome) (*)	Metatranscriptome	Ga0138265_1167758	595	Environmental	Marine	Antarctica	-64.775	-64.053	_	2015-11-18	Illumina HiSeq 2500-1TB
Ga0005502_12288971	WP_074835813.1	Marinovum	algicola		Marinovum algicola	100	100	1.8e-102	145	hypothetical protein	3300006716	Marine microbial communities from the Deep Atlantic Ocean - MP0441B (Metagenome Metatranscriptome) (*)	Metatranscriptome	Ga0005502_1228897	437	Environmental	Marine	Atlantic Ocean	-22.5716	-36.5529	_	2011-01-10	Illumina HiSeq 2000, Illumina HiSeq 2500, Illumina HiSeq 2500-1TB
Ga0005512_10826771	WP_074835813.1	Marinovum	algicola		Marinovum algicola	100	100	8.02e-41	67	hypothetical protein	3300006713	Marine microbial communities from the Deep Pacific Ocean - MP1786 (Metagenome Metatranscriptome) (*)	Metatranscriptome	Ga0005512_1082677	201	Environmental	Marine	Pacific Ocean	9.1206	-163.297	_	2011-05-03	Illumina HiSeq 2000, Illumina HiSeq 2500, Illumina HiSeq 2500-1TB
Ga0005504_12995704	WP_053114618.1	Oceanibaculum	nanhaiense		Oceanibaculum nanhaiense	100	100	1.24e-172	236	Putative hemolysin	3300006718	Marine microbial communities from the Deep Atlantic Ocean - MP0747 (Metagenome Metatranscriptome) (*)	Metatranscriptome	Ga0005504_1299570	3791	Environmental	Marine	Atlantic Ocean	-32.4846	12.4609	_	2011-04-01	Illumina HiSeq 2000, Illumina HiSeq 2500, Illumina HiSeq 2500-1TB
Ga0005273J48911_10086842	WP_086463753.1	Oceanibaculum	nanhaiense		Oceanibaculum nanhaiense	57.368	71.05	2.9e-74	205	Putative hemolysin	3300003304	Marine microbial communities from expanding oxygen minimum zones in the Saanich Inlet - MetaT SI075_150m_B (Metagenome Metatranscriptome) (*)	Metatranscriptome	Ga0005273J48911_1008684	1280	Environmental	Marine	British Columbia, Canada	48.7299	-123.57	_	_	Illumina HiSeq 2000, Illumina HiSeq 2500
Ga0129338_15034371	PAW86965.1	Pedosphaera	sp.	Tous-C6FEB	Pedosphaera sp. Tous-C6FEB	60.417	74.58	7.96e-101	266	Putative hemolysin	3300012970	Freshwater to marine salinity gradient microbial communities from Chesapeake Bay, USA - CPBay_Sum_0.6_0.2_RNA2 (Metagenome Metatranscriptome) (*)	Metatranscriptome	Ga0129338_1503437	3097	Environmental	Marine	USA: Chesapeake Bay	39.2637	-76.0017	0.6 PSU	2015-08-17	Illumina HiSeq 2500-1TB
Ga0075501_12025411	PAW86965.1	Pedosphaera	sp.	Tous-C6FEB	Pedosphaera sp. Tous-C6FEB	59.829	74.36	1.45e-98	241	Putative hemolysin	3300006355	Aqueous microbial communities from the Delaware River and Bay under freshwater to marine salinity gradient to study organic matter cycling in a time-series - DEBay_Sum_0.19_N_>0.8_RNA2 (Metagenome Metatranscriptome) (*)	Metatranscriptome	Ga0075501_1202541	725	Environmental	Freshwater	Delaware River, USA	39.283	-75.3633	_	_	Illumina HiSeq 2500-1TB
Ga0138260_102701853	WP_044049634.1	Planktomarina	temperata		Planktomarina temperata	61.66	77.87	1.21e-102	259	Putative hemolysin	3300012419	Metatranscriptomics of polar marine prokaryotic and eukaryotic communities from Palmer Station, Antarctica after 24hr light incubation - RNA10.B_24.20151111 (Metagenome Metatranscriptome) (*)	Metatranscriptome	Ga0138260_10270185	2459	Environmental	Marine	Antarctica	-64.775	-64.053	_	2015-11-11	Illumina HiSeq 2500-1TB
Ga0075491_15165083	WP_044049634.1	Planktomarina	temperata		Planktomarina temperata	98.054	99.22	0	258	Putative hemolysin	3300006850	Aqueous microbial communities from the Delaware River and Bay under freshwater to marine salinity gradient to study organic matter cycling in a time-series - DEBay_Spr_20_<0.8_RNA (Metagenome Metatranscriptome) (*)	Metatranscriptome	Ga0075491_1516508	1320	Environmental	Marine	Delaware River, USA	39.283	-75.3633	_	_	Illumina HiSeq 2500-1TB
Ga0129332_14545512	WP_044049634.1	Planktomarina	temperata		Planktomarina temperata	99.611	99.61	0	258	Putative hemolysin	3300012969	Freshwater to marine salinity gradient microbial communities from Chesapeake Bay, USA - CPBay_Spr_31_0.2_RNA2 (Metagenome Metatranscriptome) (*)	Metatranscriptome	Ga0129332_1454551	3066	Environmental	Marine	USA: Chesapeake Bay	37.1043	-76.1811	30.5 PSU	2015-04-16	Illumina HiSeq 2500-1TB
Ga0129332_15027191	WP_044049634.1	Planktomarina	temperata		Planktomarina temperata	57.48	73.62	5.01e-97	258	Putative hemolysin	3300012969	Freshwater to marine salinity gradient microbial communities from Chesapeake Bay, USA - CPBay_Spr_31_0.2_RNA2 (Metagenome Metatranscriptome) (*)	Metatranscriptome	Ga0129332_1502719	1170	Environmental	Marine	USA: Chesapeake Bay	37.1043	-76.1811	30.5 PSU	2015-04-16	Illumina HiSeq 2500-1TB
Ga0008273_10096711	WP_044049634.1	Planktomarina	temperata		Planktomarina temperata	97.959	98.78	7.14e-173	245	Putative hemolysin	3300003733	Marine microbial communities from expanding oxygen minimum zones in the Saanich Inlet - ESP_90LU_22_RNA (Metagenome Metatranscriptome) (*)	Metatranscriptome	Ga0008273_1009671	737	Environmental	Marine	Saanich Inlet, British Columbia, Canada	48.6	-123.5	_	_	Illumina HiSeq 2000, Illumina HiSeq 2500
Ga0138264_13055961	WP_044049634.1	Planktomarina	temperata		Planktomarina temperata	61.017	77.97	1.06e-94	237	Putative hemolysin	3300012414	Metatranscriptomics of polar marine prokaryotic and eukaryotic communities from Arthur Harbor ice station, Antarctica - RNA16.ICE_1m.20151115 (Metagenome Metatranscriptome) (*)	Metatranscriptome	Ga0138264_1305596	714	Environmental	Marine	Antarctica	-64.7711	-64.056	_	2015-11-15	Illumina HiSeq 2500-1TB
Ga0129331_13675681	WP_044049634.1	Planktomarina	temperata		Planktomarina temperata	100	100	1.45e-150	213	Putative hemolysin	3300012524	Freshwater to marine salinity gradient microbial communities from Chesapeake Bay, USA - CPBay_Spr_31_0.2_RNA1 (Metagenome Metatranscriptome) (*)	Metatranscriptome	Ga0129331_1367568	1297	Environmental	Marine	USA: Chesapeake Bay	37.1043	-76.1811	30.5 PSU	2015-04-16	Illumina HiSeq 2500-1TB
Ga0005512_10828081	WP_009804744.1	Pseudooceanicola	batsensis		Pseudooceanicola batsensis	91.071	95.83	6.18e-112	168	hypothetical protein	3300006713	Marine microbial communities from the Deep Pacific Ocean - MP1786 (Metagenome Metatranscriptome) (*)	Metatranscriptome	Ga0005512_1082808	506	Environmental	Marine	Pacific Ocean	9.1206	-163.297	_	2011-05-03	Illumina HiSeq 2000, Illumina HiSeq 2500, Illumina HiSeq 2500-1TB
Ga0075502_15611771	WP_093454092.1	Pseudooceanicola	nitratireducens		Pseudooceanicola nitratireducens	76.119	89.55	1.53e-74	134	hypothetical protein	3300006357	Aqueous microbial communities from the Delaware River and Bay under freshwater to marine salinity gradient to study organic matter cycling in a time-series - DEBay_Sum_22_D_<0.8_RNA1 (Metagenome Metatranscriptome) (*)	Metatranscriptome	Ga0075502_1561177	402	Environmental	Freshwater	Delaware River, USA	39.283	-75.3633	_	_	Illumina HiSeq 2500-1TB
Ga0129353_17953562	WP_073249481.1	Pseudopelagicola	gijangensis		Pseudopelagicola gijangensis	69.307	81.19	7.69e-103	202	Putative hemolysin	3300012525	Freshwater to marine salinity gradient microbial communities from Chesapeake Bay, USA - CPBay_Sum_27_0.2_RNA2 (Metagenome Metatranscriptome) (*)	Metatranscriptome	Ga0129353_1795356	916	Environmental	Marine	USA: Chesapeake Bay	37.0306	-76.0464	26.6 PSU	2015-08-22	Illumina HiSeq 2500-1TB
Ga0005513_11970003	WP_074620685.1	Rhodobacteraceae			Rhodobacteraceae	98	98.8	2.61e-176	251	Putative hemolysin	3300006700	Marine microbial communities from the Deep Pacific Ocean - MP1893 (Metagenome Metatranscriptome) (*)	Metatranscriptome	Ga0005513_1197000	3659	Environmental	Marine	Pacific Ocean	21.0382	-150.191	_	2011-05-15	Illumina HiSeq 2000, Illumina HiSeq 2500, Illumina HiSeq 2500-1TB
Ga0005513_10006956	WP_052244343.1	Rhodobacteraceae			Rhodobacteraceae	96.703	97.8	3.13e-55	91	hypothetical protein	3300006700	Marine microbial communities from the Deep Pacific Ocean - MP1893 (Metagenome Metatranscriptome) (*)	Metatranscriptome	Ga0005513_1000695	4059	Environmental	Marine	Pacific Ocean	21.0382	-150.191	_	2011-05-15	Illumina HiSeq 2000, Illumina HiSeq 2500, Illumina HiSeq 2500-1TB
Ga0075511_16274641	OUU08996.1	Rhodobacteraceae	bacterium		Rhodobacteraceae bacterium	96.296	98.15	1.08e-69	108	hypothetical protein	3300006402	Aqueous microbial communities from the Delaware River and Bay under freshwater to marine salinity gradient to study organic matter cycling in a time-series - DEBay_Sum_29_D_<0.8_RNA2 (Metagenome Metatranscriptome) (*)	Metatranscriptome	Ga0075511_1627464	326	Environmental	Marine	USA: Delaware	39.283	-75.3633	_	_	Illumina HiSeq 2500-1TB
Ga0075514_15482401	OUU08996.1	Rhodobacteraceae	bacterium	TEMD38	Rhodobacteraceae bacterium TEMD38	95	97.5	6.18e-46	81	hypothetical protein	3300006403	Aqueous microbial communities from the Delaware River and Bay under freshwater to marine salinity gradient to study organic matter cycling in a time-series - DEBay_Sum_29_N_<0.8_RNA1 (Metagenome Metatranscriptome) (*)	Metatranscriptome	Ga0075514_1548240	657	Environmental	Marine	USA: Delaware	39.283	-75.3633	_	_	Illumina HiSeq 2500-1TB
Ga0075515_107246861	OUU08996.1	Rhodobacteraceae	bacterium	TMED38	Rhodobacteraceae bacterium TMED38	94.382	96.63	3.09e-52	90	hypothetical protein	3300006404	Aqueous microbial communities from the Delaware River and Bay under freshwater to marine salinity gradient to study organic matter cycling in a time-series - DEBay_Sum_29_N_<0.8_RNA2 (Metagenome Metatranscriptome) (*)	Metatranscriptome	Ga0075515_10724686	464	Environmental	Marine	USA: Delaware	39.283	-75.3633	_	_	Illumina HiSeq 2500-1TB
Ga0079239_11411111	OUU08996.1	Rhodobacteraceae	bacterium	TMED38	Rhodobacteraceae bacterium TMED38	97.849	98.92	7.12e-60	93	Putative hemolysin	3300007328	Marine microbial communities from the Southern Atlantic ocean transect to study dissolved organic matter and carbon cycling - KN S5 c16 Surf_A metaT (Metagenome Metatranscriptome) (*)	Metatranscriptome	Ga0079239_1141111	280	Environmental	Marine	Southern Atlantic ocean	-28.2362	-38.4949	_	_	Illumina HiSeq 2500-1TB
Ga0129350_12509992	OUU08996.1	Rhodobacteraceae	bacterium	TMED38	Rhodobacteraceae bacterium TMED38	94.382	96.63	3.09e-52	90	Putative hemolysin	3300012523	Freshwater to marine salinity gradient microbial communities from Chesapeake Bay, USA - CPBay_Sum_27_0.8_RNA2 (Metagenome Metatranscriptome) (*)	Metatranscriptome	Ga0129350_1250999	482	Environmental	Marine	USA: Chesapeake Bay	37.0306	-76.0464	26.6 PSU	2015-08-22	Illumina HiSeq 2500-1TB
Ga0129353_10623782	OUU08996.1	Rhodobacteraceae	bacterium	TMED38	Rhodobacteraceae bacterium TMED38	95.902	97.95	1.83e-174	245	Putative hemolysin	3300012525	Freshwater to marine salinity gradient microbial communities from Chesapeake Bay, USA - CPBay_Sum_27_0.2_RNA2 (Metagenome Metatranscriptome) (*)	Metatranscriptome	Ga0129353_1062378	2520	Environmental	Marine	USA: Chesapeake Bay	37.0306	-76.0464	26.6 PSU	2015-08-22	Illumina HiSeq 2500-1TB
Ga0129352_102845791	OUU08996.1	Rhodobacteraceae	bacterium	TMED38	Rhodobacteraceae bacterium TMED38	95.902	97.54	3.17e-174	245	Putative hemolysin	3300012528	Freshwater to marine salinity gradient microbial communities from Chesapeake Bay, USA - CPBay_Sum_27_0.2_RNA1 (Metagenome Metatranscriptome) (*)	Metatranscriptome	Ga0129352_10284579	1305	Environmental	Marine	USA: Chesapeake Bay	37.0306	-76.0464	26.6 PSU	2015-08-22	Illumina HiSeq 2500-1TB
Ga0075511_10817642	WP_022572559.1	Rhodobacteraceae	bacterium	HIMB11	Rhodobacteraceae bacterium HIMB11	95.703	96.48	2.01e-178	257	Putative hemolysin	3300006402	Aqueous microbial communities from the Delaware River and Bay under freshwater to marine salinity gradient to study organic matter cycling in a time-series - DEBay_Sum_29_D_<0.8_RNA2 (Metagenome Metatranscriptome) (*)	Metatranscriptome	Ga0075511_1081764	1496	Environmental	Marine	USA: Delaware	39.283	-75.3633	_	_	Illumina HiSeq 2500-1TB
Ga0075514_15600232	WP_022572559.1	Rhodobacteraceae	bacterium	HIMB11	Rhodobacteraceae bacterium HIMB11	95.703	96.48	2.01e-178	257	Putative hemolysin	3300006403	Aqueous microbial communities from the Delaware River and Bay under freshwater to marine salinity gradient to study organic matter cycling in a time-series - DEBay_Sum_29_N_<0.8_RNA1 (Metagenome Metatranscriptome) (*)	Metatranscriptome	Ga0075514_1560023	2471	Environmental	Marine	USA: Delaware	39.283	-75.3633	_	_	Illumina HiSeq 2500-1TB
Ga0129352_106450752	WP_022572559.1	Rhodobacteraceae	bacterium	HIMB11	Rhodobacteraceae bacterium HIMB11	95.312	96.48	5.83e-178	257	Putative hemolysin	3300012528	Freshwater to marine salinity gradient microbial communities from Chesapeake Bay, USA - CPBay_Sum_27_0.2_RNA1 (Metagenome Metatranscriptome) (*)	Metatranscriptome	Ga0129352_10645075	2623	Environmental	Marine	USA: Chesapeake Bay	37.0306	-76.0464	26.6 PSU	2015-08-22	Illumina HiSeq 2500-1TB
Ga0129353_12296882	WP_022572559.1	Rhodobacteraceae	bacterium	HIMB11	Rhodobacteraceae bacterium HIMB11	95.703	96.48	2.01e-178	257	Putative hemolysin	3300012525	Freshwater to marine salinity gradient microbial communities from Chesapeake Bay, USA - CPBay_Sum_27_0.2_RNA2 (Metagenome Metatranscriptome) (*)	Metatranscriptome	Ga0129353_1229688	1778	Environmental	Marine	USA: Chesapeake Bay	37.0306	-76.0464	26.6 PSU	2015-08-22	Illumina HiSeq 2500-1TB
Ga0075514_19547333	WP_022573780.1	Rhodobacteraceae	bacterium	HIMB11	Rhodobacteraceae bacterium HIMB11	96.721	97.95	2.05e-176	245	Putative hemolysin	3300006403	Aqueous microbial communities from the Delaware River and Bay under freshwater to marine salinity gradient to study organic matter cycling in a time-series - DEBay_Sum_29_N_<0.8_RNA1 (Metagenome Metatranscriptome) (*)	Metatranscriptome	Ga0075514_1954733	2183	Environmental	Marine	USA: Delaware	39.283	-75.3633	_	_	Illumina HiSeq 2500-1TB
Ga0129353_18462321	WP_022573780.1	Rhodobacteraceae	bacterium	HIMB11	Rhodobacteraceae bacterium HIMB11	96.721	97.95	2.05e-176	245	Putative hemolysin	3300012525	Freshwater to marine salinity gradient microbial communities from Chesapeake Bay, USA - CPBay_Sum_27_0.2_RNA2 (Metagenome Metatranscriptome) (*)	Metatranscriptome	Ga0129353_1846232	928	Environmental	Marine	USA: Chesapeake Bay	37.0306	-76.0464	26.6 PSU	2015-08-22	Illumina HiSeq 2500-1TB
Ga0075503_10392873	WP_022573780.1	Rhodobacteraceae	bacterium	HIMB11	Rhodobacteraceae bacterium HIMB11	96.507	97.82	5.15e-165	229	Putative hemolysin	3300006400	Aqueous microbial communities from the Delaware River and Bay under freshwater to marine salinity gradient to study organic matter cycling in a time-series - DEBay_Sum_22_D_<0.8_RNA2 (Metagenome Metatranscriptome) (*)	Metatranscriptome	Ga0075503_1039287	1632	Environmental	Marine	USA: Delaware	39.283	-75.3633	_	_	Illumina HiSeq 2500-1TB
Ga0075515_103890811	WP_022572559.1	Rhodobacteraceae	bacterium	HIMB11	Rhodobacteraceae bacterium HIMB11	95	96.36	1.11e-148	221	Putative hemolysin	3300006404	Aqueous microbial communities from the Delaware River and Bay under freshwater to marine salinity gradient to study organic matter cycling in a time-series - DEBay_Sum_29_N_<0.8_RNA2 (Metagenome Metatranscriptome) (*)	Metatranscriptome	Ga0075515_10389081	665	Environmental	Marine	USA: Delaware	39.283	-75.3633	_	_	Illumina HiSeq 2500-1TB
Ga0075506_10003281	WP_022573780.1	Rhodobacteraceae	bacterium	HIMB11	Rhodobacteraceae bacterium HIMB11	96.279	97.67	1.1e-153	215	Putative hemolysin	3300006401	Aqueous microbial communities from the Delaware River and Bay under freshwater to marine salinity gradient to study organic matter cycling in a time-series - DEBay_Sum_22_N_<0.8_RNA1 (Metagenome Metatranscriptome) (*)	Metatranscriptome	Ga0075506_1000328	1009	Environmental	Marine	USA: Delaware	39.283	-75.3633	_	_	Illumina HiSeq 2500-1TB
Ga0075511_10200182	WP_022573780.1	Rhodobacteraceae	bacterium	HIMB11	Rhodobacteraceae bacterium HIMB11	95.939	97.46	2.7e-139	197	Putative hemolysin	3300006402	Aqueous microbial communities from the Delaware River and Bay under freshwater to marine salinity gradient to study organic matter cycling in a time-series - DEBay_Sum_29_D_<0.8_RNA2 (Metagenome Metatranscriptome) (*)	Metatranscriptome	Ga0075511_1020018	1136	Environmental	Marine	USA: Delaware	39.283	-75.3633	_	_	Illumina HiSeq 2500-1TB
Ga0075510_110931782	WP_022573780.1	Rhodobacteraceae	bacterium	HIMB11	Rhodobacteraceae bacterium HIMB11	95.604	97.25	4.99e-127	183	hypothetical protein	3300006405	Aqueous microbial communities from the Delaware River and Bay under freshwater to marine salinity gradient to study organic matter cycling in a time-series - DEBay_Sum_29_D_<0.8_RNA1 (Metagenome Metatranscriptome) (*)	Metatranscriptome	Ga0075510_11093178	1100	Environmental	Marine	USA: Delaware	39.283	-75.3633	_	_	Illumina HiSeq 2500-1TB
Ga0075515_109600931	WP_022573780.1	Rhodobacteraceae	bacterium	HIMB11	Rhodobacteraceae bacterium HIMB11	95.58	97.24	2.84e-126	181	hypothetical protein	3300006404	Aqueous microbial communities from the Delaware River and Bay under freshwater to marine salinity gradient to study organic matter cycling in a time-series - DEBay_Sum_29_N_<0.8_RNA2 (Metagenome Metatranscriptome) (*)	Metatranscriptome	Ga0075515_10960093	1351	Environmental	Marine	USA: Delaware	39.283	-75.3633	_	_	Illumina HiSeq 2500-1TB
Ga0129350_10922702	WP_022572559.1	Rhodobacteraceae	bacterium	HIMB11	Rhodobacteraceae bacterium HIMB11	95.429	96.57	8.54e-118	175	Putative hemolysin	3300012523	Freshwater to marine salinity gradient microbial communities from Chesapeake Bay, USA - CPBay_Sum_27_0.8_RNA2 (Metagenome Metatranscriptome) (*)	Metatranscriptome	Ga0129350_1092270	922	Environmental	Marine	USA: Chesapeake Bay	37.0306	-76.0464	26.6 PSU	2015-08-22	Illumina HiSeq 2500-1TB
Ga0075510_110772441	WP_022572559.1	Rhodobacteraceae	bacterium	HIMB11	Rhodobacteraceae bacterium HIMB11	95.93	96.51	8.14e-116	172	hypothetical protein	3300006405	Aqueous microbial communities from the Delaware River and Bay under freshwater to marine salinity gradient to study organic matter cycling in a time-series - DEBay_Sum_29_D_<0.8_RNA1 (Metagenome Metatranscriptome) (*)	Metatranscriptome	Ga0075510_11077244	912	Environmental	Marine	USA: Delaware	39.283	-75.3633	_	_	Illumina HiSeq 2500-1TB
Ga0075486_16030311	WP_022573780.1	Rhodobacteraceae	bacterium	HIMB11	Rhodobacteraceae bacterium HIMB11	96.178	97.45	4.27e-108	157	hypothetical protein	3300006425	Aqueous microbial communities from the Delaware River and Bay under freshwater to marine salinity gradient to study organic matter cycling in a time-series - DEBay_Fall_30_<0.8_RNA2 (Metagenome Metatranscriptome) (*)	Metatranscriptome	Ga0075486_1603031	1073	Environmental	Marine	USA: Delaware	39.283	-75.3633	_	_	Illumina HiSeq 2500-1TB
Ga0075507_11161112	WP_022573780.1	Rhodobacteraceae	bacterium	HIMB11	Rhodobacteraceae bacterium HIMB11	96.296	97.78	2.22e-91	135	hypothetical protein	3300006392	Aqueous microbial communities from the Delaware River and Bay under freshwater to marine salinity gradient to study organic matter cycling in a time-series - DEBay_Sum_22_N_<0.8_RNA2 (Metagenome Metatranscriptome) (*)	Metatranscriptome	Ga0075507_1116111	636	Environmental	Marine	USA: Delaware	39.283	-75.3633	_	_	Illumina HiSeq 2500-1TB
Ga0129352_104186551	WP_022573780.1	Rhodobacteraceae	bacterium	HIMB11	Rhodobacteraceae bacterium HIMB11	94.03	97.76	1.06e-88	135	Putative hemolysin	3300012528	Freshwater to marine salinity gradient microbial communities from Chesapeake Bay, USA - CPBay_Sum_27_0.2_RNA1 (Metagenome Metatranscriptome) (*)	Metatranscriptome	Ga0129352_10418655	456	Environmental	Marine	USA: Chesapeake Bay	37.0306	-76.0464	26.6 PSU	2015-08-22	Illumina HiSeq 2500-1TB
Ga0129352_102842341	WP_022573780.1	Rhodobacteraceae	bacterium	HIMB11	Rhodobacteraceae bacterium HIMB11	93.75	96.88	7.45e-85	133	Putative hemolysin	3300012528	Freshwater to marine salinity gradient microbial communities from Chesapeake Bay, USA - CPBay_Sum_27_0.2_RNA1 (Metagenome Metatranscriptome) (*)	Metatranscriptome	Ga0129352_10284234	511	Environmental	Marine	USA: Chesapeake Bay	37.0306	-76.0464	26.6 PSU	2015-08-22	Illumina HiSeq 2500-1TB
Ga0075502_16744763	WP_022573780.1	Rhodobacteraceae	bacterium	HIMB11	Rhodobacteraceae bacterium HIMB11	95.455	97.73	1.23e-88	132	hypothetical protein	3300006357	Aqueous microbial communities from the Delaware River and Bay under freshwater to marine salinity gradient to study organic matter cycling in a time-series - DEBay_Sum_22_D_<0.8_RNA1 (Metagenome Metatranscriptome) (*)	Metatranscriptome	Ga0075502_1674476	1429	Environmental	Freshwater	Delaware River, USA	39.283	-75.3633	_	_	Illumina HiSeq 2500-1TB
Ga0129352_108174831	WP_022573780.1	Rhodobacteraceae	bacterium	HIMB11	Rhodobacteraceae bacterium HIMB11	94.444	96.03	3.62e-83	126	Putative hemolysin	3300012528	Freshwater to marine salinity gradient microbial communities from Chesapeake Bay, USA - CPBay_Sum_27_0.2_RNA1 (Metagenome Metatranscriptome) (*)	Metatranscriptome	Ga0129352_10817483	404	Environmental	Marine	USA: Chesapeake Bay	37.0306	-76.0464	26.6 PSU	2015-08-22	Illumina HiSeq 2500-1TB
Ga0129353_14113171	WP_022573780.1	Rhodobacteraceae	bacterium	HIMB11	Rhodobacteraceae bacterium HIMB11	98.413	99.21	3.36e-87	126	Putative hemolysin	3300012525	Freshwater to marine salinity gradient microbial communities from Chesapeake Bay, USA - CPBay_Sum_27_0.2_RNA2 (Metagenome Metatranscriptome) (*)	Metatranscriptome	Ga0129353_1411317	534	Environmental	Marine	USA: Chesapeake Bay	37.0306	-76.0464	26.6 PSU	2015-08-22	Illumina HiSeq 2500-1TB
Ga0129347_12958512	WP_022573780.1	Rhodobacteraceae	bacterium	HIMB11	Rhodobacteraceae bacterium HIMB11	96.61	97.46	1.75e-78	118	Putative hemolysin	3300012504	Freshwater to marine salinity gradient microbial communities from Chesapeake Bay, USA - CPBay_Sum_20_0.8_RNA2 (Metagenome Metatranscriptome) (*)	Metatranscriptome	Ga0129347_1295851	958	Environmental	Marine	USA: Chesapeake Bay	37.1849	-76.1104	20.5 PSU	2015-08-21	Illumina HiSeq 2500-1TB
Ga0129353_18447101	WP_022573780.1	Rhodobacteraceae	bacterium	HIMB11	Rhodobacteraceae bacterium HIMB11	92.793	94.59	4.35e-70	111	Putative hemolysin	3300012525	Freshwater to marine salinity gradient microbial communities from Chesapeake Bay, USA - CPBay_Sum_27_0.2_RNA2 (Metagenome Metatranscriptome) (*)	Metatranscriptome	Ga0129353_1844710	447	Environmental	Marine	USA: Chesapeake Bay	37.0306	-76.0464	26.6 PSU	2015-08-22	Illumina HiSeq 2500-1TB
Ga0129352_106843131	WP_022573780.1	Rhodobacteraceae	bacterium	HIMB11	Rhodobacteraceae bacterium HIMB11	95.327	96.26	9.8e-69	107	Putative hemolysin	3300012528	Freshwater to marine salinity gradient microbial communities from Chesapeake Bay, USA - CPBay_Sum_27_0.2_RNA1 (Metagenome Metatranscriptome) (*)	Metatranscriptome	Ga0129352_10684313	593	Environmental	Marine	USA: Chesapeake Bay	37.0306	-76.0464	26.6 PSU	2015-08-22	Illumina HiSeq 2500-1TB
Ga0129352_107194371	WP_022573780.1	Rhodobacteraceae	bacterium	HIMB11	Rhodobacteraceae bacterium HIMB11	96.262	97.2	6.51e-70	107	Putative hemolysin	3300012528	Freshwater to marine salinity gradient microbial communities from Chesapeake Bay, USA - CPBay_Sum_27_0.2_RNA1 (Metagenome Metatranscriptome) (*)	Metatranscriptome	Ga0129352_10719437	346	Environmental	Marine	USA: Chesapeake Bay	37.0306	-76.0464	26.6 PSU	2015-08-22	Illumina HiSeq 2500-1TB
Ga0129352_103680631	WP_022573780.1	Rhodobacteraceae	bacterium	HIMB11	Rhodobacteraceae bacterium HIMB11	97.115	98.08	2.67e-68	104	Putative hemolysin	3300012528	Freshwater to marine salinity gradient microbial communities from Chesapeake Bay, USA - CPBay_Sum_27_0.2_RNA1 (Metagenome Metatranscriptome) (*)	Metatranscriptome	Ga0129352_10368063	313	Environmental	Marine	USA: Chesapeake Bay	37.0306	-76.0464	26.6 PSU	2015-08-22	Illumina HiSeq 2500-1TB
Ga0129352_102703741	WP_022573780.1	Rhodobacteraceae	bacterium	HIMB11	Rhodobacteraceae bacterium HIMB11	96.939	98.98	4.01e-63	99	hypothetical protein	3300012528	Freshwater to marine salinity gradient microbial communities from Chesapeake Bay, USA - CPBay_Sum_27_0.2_RNA1 (Metagenome Metatranscriptome) (*)	Metatranscriptome	Ga0129352_10270374	353	Environmental	Marine	USA: Chesapeake Bay	37.0306	-76.0464	26.6 PSU	2015-08-22	Illumina HiSeq 2500-1TB
Ga0129352_105669732	WP_022573780.1	Rhodobacteraceae	bacterium	HIMB11	Rhodobacteraceae bacterium HIMB11	96.939	98.98	3.88e-63	99	hypothetical protein	3300012528	Freshwater to marine salinity gradient microbial communities from Chesapeake Bay, USA - CPBay_Sum_27_0.2_RNA1 (Metagenome Metatranscriptome) (*)	Metatranscriptome	Ga0129352_10566973	653	Environmental	Marine	USA: Chesapeake Bay	37.0306	-76.0464	26.6 PSU	2015-08-22	Illumina HiSeq 2500-1TB
Ga0129352_105037291	WP_022573780.1	Rhodobacteraceae	bacterium	HIMB11	Rhodobacteraceae bacterium HIMB11	97.619	98.81	3.14e-53	84	Putative hemolysin	3300012528	Freshwater to marine salinity gradient microbial communities from Chesapeake Bay, USA - CPBay_Sum_27_0.2_RNA1 (Metagenome Metatranscriptome) (*)	Metatranscriptome	Ga0129352_10503729	254	Environmental	Marine	USA: Chesapeake Bay	37.0306	-76.0464	26.6 PSU	2015-08-22	Illumina HiSeq 2500-1TB
Ga0075507_13208641	WP_022573780.1	Rhodobacteraceae	bacterium	HIMB11	Rhodobacteraceae bacterium HIMB11	94.737	96.05	1.22e-45	76	hypothetical protein	3300006392	Aqueous microbial communities from the Delaware River and Bay under freshwater to marine salinity gradient to study organic matter cycling in a time-series - DEBay_Sum_22_N_<0.8_RNA2 (Metagenome Metatranscriptome) (*)	Metatranscriptome	Ga0075507_1320864	230	Environmental	Marine	USA: Delaware	39.283	-75.3633	_	_	Illumina HiSeq 2500-1TB
Ga0075510_103749931	WP_022573780.1	Rhodobacteraceae	bacterium	HIMB11	Rhodobacteraceae bacterium HIMB11	100	100	6.31e-35	61	hypothetical protein	3300006405	Aqueous microbial communities from the Delaware River and Bay under freshwater to marine salinity gradient to study organic matter cycling in a time-series - DEBay_Sum_29_D_<0.8_RNA1 (Metagenome Metatranscriptome) (*)	Metatranscriptome	Ga0075510_10374993	239	Environmental	Marine	USA: Delaware	39.283	-75.3633	_	_	Illumina HiSeq 2500-1TB
Ga0129349_12432432	PDH61451.1	Rhodobacteraceae	bacterium	MED-G08	Rhodobacteraceae bacterium MED-G08	98.851	99.62	0	262	Putative hemolysin	3300012518	Freshwater to marine salinity gradient microbial communities from Chesapeake Bay, USA - CPBay_Sum_27_0.8_RNA1 (Metagenome Metatranscriptome) (*)	Metatranscriptome	Ga0129349_1243243	1760	Environmental	Marine	USA: Chesapeake Bay	37.0306	-76.0464	26.6 PSU	2015-08-22	Illumina HiSeq 2500-1TB
Ga0129352_100851613	PDH61451.1	Rhodobacteraceae	bacterium	MED-G08	Rhodobacteraceae bacterium MED-G08	99.234	99.62	0	262	Putative hemolysin	3300012528	Freshwater to marine salinity gradient microbial communities from Chesapeake Bay, USA - CPBay_Sum_27_0.2_RNA1 (Metagenome Metatranscriptome) (*)	Metatranscriptome	Ga0129352_10085161	6893	Environmental	Marine	USA: Chesapeake Bay	37.0306	-76.0464	26.6 PSU	2015-08-22	Illumina HiSeq 2500-1TB
Ga0129353_18836428	PDH61451.1	Rhodobacteraceae	bacterium	MED-G08	Rhodobacteraceae bacterium MED-G08	99.234	99.23	0	262	Putative hemolysin	3300012525	Freshwater to marine salinity gradient microbial communities from Chesapeake Bay, USA - CPBay_Sum_27_0.2_RNA2 (Metagenome Metatranscriptome) (*)	Metatranscriptome	Ga0129353_1883642	7579	Environmental	Marine	USA: Chesapeake Bay	37.0306	-76.0464	26.6 PSU	2015-08-22	Illumina HiSeq 2500-1TB
Ga0075515_105365871	PDH61451.1	Rhodobacteraceae	bacterium	MED-G08	Rhodobacteraceae bacterium MED-G08	99.015	99.51	1.22e-147	203	hypothetical protein	3300006404	Aqueous microbial communities from the Delaware River and Bay under freshwater to marine salinity gradient to study organic matter cycling in a time-series - DEBay_Sum_29_N_<0.8_RNA2 (Metagenome Metatranscriptome) (*)	Metatranscriptome	Ga0075515_10536587	610	Environmental	Marine	USA: Delaware	39.283	-75.3633	_	_	Illumina HiSeq 2500-1TB
Ga0129343_10021981	WP_068352324.1	Rhodobacteraceae	bacterium	SB2	Rhodobacteraceae bacterium SB2	70.248	83.06	1.84e-128	263	Putative hemolysin	3300012967	Freshwater to marine salinity gradient microbial communities from Chesapeake Bay, USA - CPBay_Sum_15_0.2_RNA1 (Metagenome Metatranscriptome) (*)	Metatranscriptome	Ga0129343_1002198	1359	Environmental	Marine	USA: Chesapeake Bay	37.5161	-76.1223	15.4 PSU	2015-08-20	Illumina HiSeq 2500-1TB
Ga0129352_103873541	WP_068352324.1	Rhodobacteraceae	bacterium	SB2	Rhodobacteraceae bacterium SB2	71.121	83.62	7.49e-125	233	Putative hemolysin	3300012528	Freshwater to marine salinity gradient microbial communities from Chesapeake Bay, USA - CPBay_Sum_27_0.2_RNA1 (Metagenome Metatranscriptome) (*)	Metatranscriptome	Ga0129352_10387354	1343	Environmental	Marine	USA: Chesapeake Bay	37.0306	-76.0464	26.6 PSU	2015-08-22	Illumina HiSeq 2500-1TB
Ga0129352_100263012	WP_068352324.1	Rhodobacteraceae	bacterium	SB2	Rhodobacteraceae bacterium SB2	96.651	98.09	4.45e-149	209	Putative hemolysin	3300012528	Freshwater to marine salinity gradient microbial communities from Chesapeake Bay, USA - CPBay_Sum_27_0.2_RNA1 (Metagenome Metatranscriptome) (*)	Metatranscriptome	Ga0129352_10026301	1213	Environmental	Marine	USA: Chesapeake Bay	37.0306	-76.0464	26.6 PSU	2015-08-22	Illumina HiSeq 2500-1TB
Ga0129344_13389262	WP_068352324.1	Rhodobacteraceae	bacterium	SB2	Rhodobacteraceae bacterium SB2	68.447	82.04	4.75e-106	206	Putative hemolysin	3300012520	Freshwater to marine salinity gradient microbial communities from Chesapeake Bay, USA - CPBay_Sum_15_0.2_RNA2 (Metagenome Metatranscriptome) (*)	Metatranscriptome	Ga0129344_1338926	1220	Environmental	Marine	USA: Chesapeake Bay	37.5161	-76.1223	15.4 PSU	2015-08-20	Illumina HiSeq 2500-1TB
Ga0075510_107674031	WP_068352324.1	Rhodobacteraceae	bacterium	SB2	Rhodobacteraceae bacterium SB2	97.546	97.55	1.77e-114	163	hypothetical protein	3300006405	Aqueous microbial communities from the Delaware River and Bay under freshwater to marine salinity gradient to study organic matter cycling in a time-series - DEBay_Sum_29_D_<0.8_RNA1 (Metagenome Metatranscriptome) (*)	Metatranscriptome	Ga0075510_10767403	489	Environmental	Marine	USA: Delaware	39.283	-75.3633	_	_	Illumina HiSeq 2500-1TB
Ga0129353_10352382	WP_068352324.1	Rhodobacteraceae	bacterium	SB2	Rhodobacteraceae bacterium SB2	96.914	97.53	1.52e-112	162	Putative hemolysin	3300012525	Freshwater to marine salinity gradient microbial communities from Chesapeake Bay, USA - CPBay_Sum_27_0.2_RNA2 (Metagenome Metatranscriptome) (*)	Metatranscriptome	Ga0129353_1035238	1062	Environmental	Marine	USA: Chesapeake Bay	37.0306	-76.0464	26.6 PSU	2015-08-22	Illumina HiSeq 2500-1TB
Ga0129353_12927001	WP_068352324.1	Rhodobacteraceae	bacterium	SB2	Rhodobacteraceae bacterium SB2	98.734	100	8.41e-113	158	Putative hemolysin	3300012525	Freshwater to marine salinity gradient microbial communities from Chesapeake Bay, USA - CPBay_Sum_27_0.2_RNA2 (Metagenome Metatranscriptome) (*)	Metatranscriptome	Ga0129353_1292700	477	Environmental	Marine	USA: Chesapeake Bay	37.0306	-76.0464	26.6 PSU	2015-08-22	Illumina HiSeq 2500-1TB
Ga0075514_19020762	WP_068352324.1	Rhodobacteraceae	bacterium	SB2	Rhodobacteraceae bacterium SB2	63.265	77.55	1.84e-36	118	hypothetical protein	3300006403	Aqueous microbial communities from the Delaware River and Bay under freshwater to marine salinity gradient to study organic matter cycling in a time-series - DEBay_Sum_29_N_<0.8_RNA1 (Metagenome Metatranscriptome) (*)	Metatranscriptome	Ga0075514_1902076	798	Environmental	Marine	USA: Delaware	39.283	-75.3633	_	_	Illumina HiSeq 2500-1TB
Ga0075507_12857881	WP_068352324.1	Rhodobacteraceae	bacterium	SB2	Rhodobacteraceae bacterium SB2	95.349	98.84	3.52e-54	86	hypothetical protein	3300006392	Aqueous microbial communities from the Delaware River and Bay under freshwater to marine salinity gradient to study organic matter cycling in a time-series - DEBay_Sum_22_N_<0.8_RNA2 (Metagenome Metatranscriptome) (*)	Metatranscriptome	Ga0075507_1285788	261	Environmental	Marine	USA: Delaware	39.283	-75.3633	_	_	Illumina HiSeq 2500-1TB
Ga0066612_10734651	WP_068352324.1	Rhodobacteraceae	bacterium	SB2	Rhodobacteraceae bacterium SB2	96.429	97.62	1.4e-51	85	hypothetical protein	3300004642	Marine microbial communities from expanding oxygen minimum zones in the Saanich Inlet - SI047_10m_RNA (Metagenome Metatranscriptome) (*)	Metatranscriptome	Ga0066612_1073465	257	Environmental	Marine	British Columbia, Canada	48.6	-123.5	_	2010-07-07	Illumina HiSeq 2500-1TB
Ga0066618_1562561	WP_068352324.1	Rhodobacteraceae	bacterium	SB2	Rhodobacteraceae bacterium SB2	100	100	7.71e-48	76	hypothetical protein	3300004960	Marine microbial communities from expanding oxygen minimum zones in the Saanich Inlet - SI048_10m_RNA (Metagenome Metatranscriptome) (*)	Metatranscriptome	Ga0066618_156256	230	Environmental	Marine	British Columbia, Canada	48.6	-123.5	_	2010-08-11	Illumina HiSeq 2500-1TB
Ga0075517_14157001	WP_068352324.1	Rhodobacteraceae	bacterium	SB2	Rhodobacteraceae bacterium SB2	97.183	100	1.29e-42	71	hypothetical protein	3300006393	Aqueous microbial communities from the Delaware River and Bay under freshwater to marine salinity gradient to study organic matter cycling in a time-series - DEBay_Sum_29_N_>0.8_RNA2 (Metagenome Metatranscriptome) (*)	Metatranscriptome	Ga0075517_1415700	216	Environmental	Marine	USA: Delaware	39.283	-75.3633	_	_	Illumina HiSeq 2500-1TB
Ga0075511_15604021	WP_068352324.1	Rhodobacteraceae	bacterium	SB2	Rhodobacteraceae bacterium SB2	96.721	100	2.06e-34	62	hypothetical protein	3300006402	Aqueous microbial communities from the Delaware River and Bay under freshwater to marine salinity gradient to study organic matter cycling in a time-series - DEBay_Sum_29_D_<0.8_RNA2 (Metagenome Metatranscriptome) (*)	Metatranscriptome	Ga0075511_1560402	587	Environmental	Marine	USA: Delaware	39.283	-75.3633	_	_	Illumina HiSeq 2500-1TB
Ga0075502_14012622	WP_068352324.1	Rhodobacteraceae	bacterium	SB2	Rhodobacteraceae bacterium SB2	98.148	100	1.03e-29	55	hypothetical protein	3300006357	Aqueous microbial communities from the Delaware River and Bay under freshwater to marine salinity gradient to study organic matter cycling in a time-series - DEBay_Sum_22_D_<0.8_RNA1 (Metagenome Metatranscriptome) (*)	Metatranscriptome	Ga0075502_1401262	512	Environmental	Freshwater	Delaware River, USA	39.283	-75.3633	_	_	Illumina HiSeq 2500-1TB
Ga0129352_100164832	OUV45069.1	Rhodobacteraceae	bacterium	TMED111	Rhodobacteraceae bacterium TMED111	96.875	98.83	0	257	Putative hemolysin	3300012528	Freshwater to marine salinity gradient microbial communities from Chesapeake Bay, USA - CPBay_Sum_27_0.2_RNA1 (Metagenome Metatranscriptome) (*)	Metatranscriptome	Ga0129352_10016483	1625	Environmental	Marine	USA: Chesapeake Bay	37.0306	-76.0464	26.6 PSU	2015-08-22	Illumina HiSeq 2500-1TB
Ga0129352_104314542	OUV38409.1	Rhodobacteraceae	bacterium	TMED111	Rhodobacteraceae bacterium TMED111	84.553	91.46	3.04e-157	255	Putative hemolysin	3300012528	Freshwater to marine salinity gradient microbial communities from Chesapeake Bay, USA - CPBay_Sum_27_0.2_RNA1 (Metagenome Metatranscriptome) (*)	Metatranscriptome	Ga0129352_10431454	1931	Environmental	Marine	USA: Chesapeake Bay	37.0306	-76.0464	26.6 PSU	2015-08-22	Illumina HiSeq 2500-1TB
Ga0129353_13255851	OUV38409.1	Rhodobacteraceae	bacterium	TMED111	Rhodobacteraceae bacterium TMED111	84.979	91.42	3.84e-149	237	Putative hemolysin	3300012525	Freshwater to marine salinity gradient microbial communities from Chesapeake Bay, USA - CPBay_Sum_27_0.2_RNA2 (Metagenome Metatranscriptome) (*)	Metatranscriptome	Ga0129353_1325585	712	Environmental	Marine	USA: Chesapeake Bay	37.0306	-76.0464	26.6 PSU	2015-08-22	Illumina HiSeq 2500-1TB
Ga0075515_109264692	OUV45069.1	Rhodobacteraceae	bacterium	TMED111	Rhodobacteraceae bacterium TMED111	94.34	97.17	3.95e-145	215	Putative hemolysin	3300006404	Aqueous microbial communities from the Delaware River and Bay under freshwater to marine salinity gradient to study organic matter cycling in a time-series - DEBay_Sum_29_N_<0.8_RNA2 (Metagenome Metatranscriptome) (*)	Metatranscriptome	Ga0075515_10926469	830	Environmental	Marine	USA: Delaware	39.283	-75.3633	_	_	Illumina HiSeq 2500-1TB
Ga0129353_14597631	OUV45069.1	Rhodobacteraceae	bacterium	TMED111	Rhodobacteraceae bacterium TMED111	98.131	99.53	2.21e-153	214	Putative hemolysin	3300012525	Freshwater to marine salinity gradient microbial communities from Chesapeake Bay, USA - CPBay_Sum_27_0.2_RNA2 (Metagenome Metatranscriptome) (*)	Metatranscriptome	Ga0129353_1459763	644	Environmental	Marine	USA: Chesapeake Bay	37.0306	-76.0464	26.6 PSU	2015-08-22	Illumina HiSeq 2500-1TB
Ga0075503_15306271	OUV45069.1	Rhodobacteraceae	bacterium	TMED111	Rhodobacteraceae bacterium TMED111	97.642	99.06	3.48e-150	213	Putative hemolysin	3300006400	Aqueous microbial communities from the Delaware River and Bay under freshwater to marine salinity gradient to study organic matter cycling in a time-series - DEBay_Sum_22_D_<0.8_RNA2 (Metagenome Metatranscriptome) (*)	Metatranscriptome	Ga0075503_1530627	643	Environmental	Marine	USA: Delaware	39.283	-75.3633	_	_	Illumina HiSeq 2500-1TB
Ga0075511_17851581	OUV38409.1	Rhodobacteraceae	bacterium	TMED111	Rhodobacteraceae bacterium TMED111	84.971	90.75	5.4e-108	181	hypothetical protein	3300006402	Aqueous microbial communities from the Delaware River and Bay under freshwater to marine salinity gradient to study organic matter cycling in a time-series - DEBay_Sum_29_D_<0.8_RNA2 (Metagenome Metatranscriptome) (*)	Metatranscriptome	Ga0075511_1785158	1005	Environmental	Marine	USA: Delaware	39.283	-75.3633	_	_	Illumina HiSeq 2500-1TB
Ga0075514_18702362	OUV45069.1	Rhodobacteraceae	bacterium	TMED111	Rhodobacteraceae bacterium TMED111	97.207	98.32	1.24e-122	180	hypothetical protein	3300006403	Aqueous microbial communities from the Delaware River and Bay under freshwater to marine salinity gradient to study organic matter cycling in a time-series - DEBay_Sum_29_N_<0.8_RNA1 (Metagenome Metatranscriptome) (*)	Metatranscriptome	Ga0075514_1870236	654	Environmental	Marine	USA: Delaware	39.283	-75.3633	_	_	Illumina HiSeq 2500-1TB
Ga0075514_18372521	OUV38409.1	Rhodobacteraceae	bacterium	TMED111	Rhodobacteraceae bacterium TMED111	86.364	91.82	5.4e-64	118	hypothetical protein	3300006403	Aqueous microbial communities from the Delaware River and Bay under freshwater to marine salinity gradient to study organic matter cycling in a time-series - DEBay_Sum_29_N_<0.8_RNA1 (Metagenome Metatranscriptome) (*)	Metatranscriptome	Ga0075514_1837252	829	Environmental	Marine	USA: Delaware	39.283	-75.3633	_	_	Illumina HiSeq 2500-1TB
Ga0129353_14112101	OUV38409.1	Rhodobacteraceae	bacterium	TMED111	Rhodobacteraceae bacterium TMED111	93.396	94.34	5.66e-66	106	Putative hemolysin	3300012525	Freshwater to marine salinity gradient microbial communities from Chesapeake Bay, USA - CPBay_Sum_27_0.2_RNA2 (Metagenome Metatranscriptome) (*)	Metatranscriptome	Ga0129353_1411210	320	Environmental	Marine	USA: Chesapeake Bay	37.0306	-76.0464	26.6 PSU	2015-08-22	Illumina HiSeq 2500-1TB
Ga0075503_14157061	OUV38409.1	Rhodobacteraceae	bacterium	TMED111	Rhodobacteraceae bacterium TMED111	84.146	91.46	2.78e-43	82	hypothetical protein	3300006400	Aqueous microbial communities from the Delaware River and Bay under freshwater to marine salinity gradient to study organic matter cycling in a time-series - DEBay_Sum_22_D_<0.8_RNA2 (Metagenome Metatranscriptome) (*)	Metatranscriptome	Ga0075503_1415706	249	Environmental	Marine	USA: Delaware	39.283	-75.3633	_	_	Illumina HiSeq 2500-1TB
Ga0075511_16176771	OUU13307.1	Rhodobacteraceae	bacterium	TMED38	Rhodobacteraceae bacterium TMED38	99.115	99.56	2.22e-166	226	Putative hemolysin	3300006402	Aqueous microbial communities from the Delaware River and Bay under freshwater to marine salinity gradient to study organic matter cycling in a time-series - DEBay_Sum_29_D_<0.8_RNA2 (Metagenome Metatranscriptome) (*)	Metatranscriptome	Ga0075511_1617677	935	Environmental	Marine	USA: Delaware	39.283	-75.3633	_	_	Illumina HiSeq 2500-1TB
Ga0079269_12210411	PQM68568.1	Rhodobacterales	bacterium		Rhodobacterales bacterium	98.312	98.73	4.53e-167	238	Putative hemolysin	3300007334	Marine microbial communities from the Southern Atlantic ocean transect to study dissolved organic matter and carbon cycling - KN S12 Surf_A metaT (Metagenome Metatranscriptome) (*)	Metatranscriptome	Ga0079269_1221041	715	Environmental	Marine	Southern Atlantic ocean	-28.2362	-38.4949	_	_	Illumina HiSeq 2500-1TB
Ga0079050_12511401	PQM68585.1	Rhodobacterales	bacterium		Rhodobacterales bacterium	68.61	81.61	2.52e-106	223	Putative hemolysin	3300006385	Marine microbial communities from the Southern Atlantic ocean transect to study dissolved organic matter and carbon cycling - KN S5 Surf_B metaT (Metagenome Metatranscriptome) (*)	Metatranscriptome	Ga0079050_1251140	671	Environmental	Marine	Southern Atlantic ocean	-28.2362	-38.4949	_	2013-04-02	Illumina HiSeq 2500-1TB
Ga0105369_1519781	PQM68568.1	Rhodobacterales	bacterium		Rhodobacterales bacterium	98.387	100	3.45e-81	124	Acetyltransferase (GNAT) domain-containing protein	3300008239	Marine microbial communities from the Southern Atlantic ocean transect to study dissolved organic matter and carbon cycling - KN S23 DCM_B metaT (Metagenome Metatranscriptome) (*)	Metatranscriptome	Ga0105369_151978	375	Environmental	Marine	Southern Atlantic ocean	-28.2362	-38.4949	_	2013-04-02	Illumina HiSeq 2500-1TB
Ga0138371_10292571	PQM68568.1	Rhodobacterales	bacterium		Rhodobacterales bacterium	98.214	99.11	4.58e-71	112	Putative hemolysin	3300011306	Marine microbial communities from the Southern Atlantic ocean transect to study dissolved organic matter and carbon cycling - KN S23 DCM_B metaT (Metagenome Metatranscriptome) (version 2) (*)	Metatranscriptome	Ga0138371_1029257	339	Environmental	Marine	Southern Atlantic ocean	-28.2362	-38.4949	_	2013-04-02	Illumina HiSeq 2500-1TB
Ga0138383_11995261	PQM68568.1	Rhodobacterales	bacterium		Rhodobacterales bacterium	81.081	87.39	1.59e-48	111	hypothetical protein	3300011330	Marine microbial communities from the Southern Atlantic ocean - KN S17 Surf_A metaT (Metagenome Metatranscriptome) (version 2) (*)	Metatranscriptome	Ga0138383_1199526	337	Environmental	Marine	Southern Atlantic Ocean	-28.2362	-38.4949	_	2013-04-02	Illumina HiSeq 2500-1TB
Ga0005500_10479491	PQM68568.1	Rhodobacterales	bacterium		Rhodobacterales bacterium	99.057	100	1.39e-69	106	hypothetical protein	3300005572	Marine microbial communities from the Deep Atlantic Ocean - MP0139 (Metagenome Metatranscriptome) (*)	Metatranscriptome	Ga0005500_1047949	320	Environmental	Marine	Atlantic Ocean	14.311	-26	_	2010-12-25	Illumina HiSeq 2000, Illumina HiSeq 2500, Illumina HiSeq 2500-1TB
Ga0129353_16242185	OUU67994.1	Rhodospirillaceae	bacterium	TMED63	Rhodospirillaceae bacterium TMED63	88.278	95.97	2.33e-180	276	Putative hemolysin	3300012525	Freshwater to marine salinity gradient microbial communities from Chesapeake Bay, USA - CPBay_Sum_27_0.2_RNA2 (Metagenome Metatranscriptome) (*)	Metatranscriptome	Ga0129353_1624218	3206	Environmental	Marine	USA: Chesapeake Bay	37.0306	-76.0464	26.6 PSU	2015-08-22	Illumina HiSeq 2500-1TB
Ga0129352_101849951	OUU67994.1	Rhodospirillaceae	bacterium	TMED63	Rhodospirillaceae bacterium TMED63	88.235	95.96	1.37e-179	272	Putative hemolysin	3300012528	Freshwater to marine salinity gradient microbial communities from Chesapeake Bay, USA - CPBay_Sum_27_0.2_RNA1 (Metagenome Metatranscriptome) (*)	Metatranscriptome	Ga0129352_10184995	1777	Environmental	Marine	USA: Chesapeake Bay	37.0306	-76.0464	26.6 PSU	2015-08-22	Illumina HiSeq 2500-1TB
Ga0129343_10923051	WP_093013033.1	Roseivivax	halotolerans		Roseivivax halotolerans	65.185	80.74	1.04e-56	142	Putative hemolysin	3300012967	Freshwater to marine salinity gradient microbial communities from Chesapeake Bay, USA - CPBay_Sum_15_0.2_RNA1 (Metagenome Metatranscriptome) (*)	Metatranscriptome	Ga0129343_1092305	473	Environmental	Marine	USA: Chesapeake Bay	37.5161	-76.1223	15.4 PSU	2015-08-20	Illumina HiSeq 2500-1TB
Ga0129341_11662261	WP_093013033.1	Roseivivax	halotolerans		Roseivivax halotolerans	62.264	78.3	2.04e-38	106	Putative hemolysin	3300012966	Freshwater to marine salinity gradient microbial communities from Chesapeake Bay, USA - CPBay_Sum_15_0.8_RNA2 (Metagenome Metatranscriptome) (*)	Metatranscriptome	Ga0129341_1166226	318	Environmental	Marine	USA: Chesapeake Bay	37.5161	-76.1223	15.4 PSU	2015-08-20	Illumina HiSeq 2500-1TB
Ga0075506_12726491	WP_037295723.1	Roseobacter	sp.	AzwK-3b	Roseobacter sp. AzwK-3b	66.667	92.22	8.7e-44	90	hypothetical protein	3300006401	Aqueous microbial communities from the Delaware River and Bay under freshwater to marine salinity gradient to study organic matter cycling in a time-series - DEBay_Sum_22_N_<0.8_RNA1 (Metagenome Metatranscriptome) (*)	Metatranscriptome	Ga0075506_1272649	271	Environmental	Marine	USA: Delaware	39.283	-75.3633	_	_	Illumina HiSeq 2500-1TB
Ga0005504_11569521	WP_009815281.1	Roseovarius	nubinhibens		Roseovarius nubinhibens	100	100	2.25e-64	99	hypothetical protein	3300006718	Marine microbial communities from the Deep Atlantic Ocean - MP0747 (Metagenome Metatranscriptome) (*)	Metatranscriptome	Ga0005504_1156952	312	Environmental	Marine	Atlantic Ocean	-32.4846	12.4609	_	2011-04-01	Illumina HiSeq 2000, Illumina HiSeq 2500, Illumina HiSeq 2500-1TB
Ga0005512_11342031	WP_009815281.1	Roseovarius	nubinhibens		Roseovarius nubinhibens	100	100	1.13e-43	78	hypothetical protein	3300006713	Marine microbial communities from the Deep Pacific Ocean - MP1786 (Metagenome Metatranscriptome) (*)	Metatranscriptome	Ga0005512_1134203	246	Environmental	Marine	Pacific Ocean	9.1206	-163.297	_	2011-05-03	Illumina HiSeq 2000, Illumina HiSeq 2500, Illumina HiSeq 2500-1TB
Ga0075495_13023121	KZY42776.1	Roseovarius	sp.		Roseovarius sp.	66.25	83.75	5.18e-33	80	hypothetical protein	3300006399	Aqueous microbial communities from the Delaware River and Bay under freshwater to marine salinity gradient to study organic matter cycling in a time-series - DEBay_Spr_30_<0.8_RNA2 (Metagenome Metatranscriptome) (*)	Metatranscriptome	Ga0075495_1302312	241	Environmental	Marine	USA: Delaware	39.283	-75.3633	_	_	Illumina HiSeq 2500-1TB
Ga0075510_110500951	WP_068331223.1	Ruegeria	profundi		Ruegeria profundi	65.217	84.78	7.06e-90	197	hypothetical protein	3300006405	Aqueous microbial communities from the Delaware River and Bay under freshwater to marine salinity gradient to study organic matter cycling in a time-series - DEBay_Sum_29_D_<0.8_RNA1 (Metagenome Metatranscriptome) (*)	Metatranscriptome	Ga0075510_11050095	784	Environmental	Marine	USA: Delaware	39.283	-75.3633	_	_	Illumina HiSeq 2500-1TB
Ga0129341_13452331	WP_050602556.1	Ruegeria	sp.		Ruegeria sp.	76.821	87.42	1.05e-84	151	Putative hemolysin	3300012966	Freshwater to marine salinity gradient microbial communities from Chesapeake Bay, USA - CPBay_Sum_15_0.8_RNA2 (Metagenome Metatranscriptome) (*)	Metatranscriptome	Ga0129341_1345233	456	Environmental	Marine	USA: Chesapeake Bay	37.5161	-76.1223	15.4 PSU	2015-08-20	Illumina HiSeq 2500-1TB
Ga0129343_13984175	WP_058281283.1	Ruegeria	sp.	CECT	Ruegeria sp. CECT	64.228	78.86	1.13e-113	254	Putative hemolysin	3300012967	Freshwater to marine salinity gradient microbial communities from Chesapeake Bay, USA - CPBay_Sum_15_0.2_RNA1 (Metagenome Metatranscriptome) (*)	Metatranscriptome	Ga0129343_1398417	4317	Environmental	Marine	USA: Chesapeake Bay	37.5161	-76.1223	15.4 PSU	2015-08-20	Illumina HiSeq 2500-1TB
Ga0129344_10543417	WP_058281283.1	Ruegeria	sp.	CECT	Ruegeria sp. CECT	64.228	78.86	1.13e-113	254	Putative hemolysin	3300012520	Freshwater to marine salinity gradient microbial communities from Chesapeake Bay, USA - CPBay_Sum_15_0.2_RNA2 (Metagenome Metatranscriptome) (*)	Metatranscriptome	Ga0129344_1054341	6523	Environmental	Marine	USA: Chesapeake Bay	37.5161	-76.1223	15.4 PSU	2015-08-20	Illumina HiSeq 2500-1TB
Ga0129353_12532092	WP_058281283.1	Ruegeria	sp.	CECT	Ruegeria sp. CECT	64.228	78.86	1.13e-113	254	Putative hemolysin	3300012525	Freshwater to marine salinity gradient microbial communities from Chesapeake Bay, USA - CPBay_Sum_27_0.2_RNA2 (Metagenome Metatranscriptome) (*)	Metatranscriptome	Ga0129353_1253209	1944	Environmental	Marine	USA: Chesapeake Bay	37.0306	-76.0464	26.6 PSU	2015-08-22	Illumina HiSeq 2500-1TB
Ga0005502_12104821	WP_067629007.1	Sulfitobacter			Sulfitobacter	97.479	98.32	5.99e-79	119	hypothetical protein	3300006716	Marine microbial communities from the Deep Atlantic Ocean - MP0441B (Metagenome Metatranscriptome) (*)	Metatranscriptome	Ga0005502_1210482	358	Environmental	Marine	Atlantic Ocean	-22.5716	-36.5529	_	2011-01-10	Illumina HiSeq 2000, Illumina HiSeq 2500, Illumina HiSeq 2500-1TB
Ga0005502_13019672	WP_074634896.1	Sulfitobacter	pontiacus		Sulfitobacter pontiacus	100	100	0	255	Putative hemolysin	3300006716	Marine microbial communities from the Deep Atlantic Ocean - MP0441B (Metagenome Metatranscriptome) (*)	Metatranscriptome	Ga0005502_1301967	1245	Environmental	Marine	Atlantic Ocean	-22.5716	-36.5529	_	2011-01-10	Illumina HiSeq 2000, Illumina HiSeq 2500, Illumina HiSeq 2500-1TB
Ga0005519_10142344	WP_064216492.1	Sulfitobacter	pontiacus		Sulfitobacter pontiacus	100	100	0	255	Putative hemolysin	3300006701	Marine microbial communities from the Deep Atlantic Ocean - MP2916 (Metagenome Metatranscriptome) (*)	Metatranscriptome	Ga0005519_1014234	3018	Environmental	Marine	Atlantic Ocean	29.5801	-23.4114	_	2011-07-07	Illumina HiSeq 2000, Illumina HiSeq 2500, Illumina HiSeq 2500-1TB
Ga0005509_11814731	WP_064216492.1	Sulfitobacter	pontiacus		Sulfitobacter pontiacus	100	100	3.81e-134	194	hypothetical protein	3300005579	Marine microbial communities from the Deep Indian Ocean - MP1372 (Metagenome Metatranscriptome) (*)	Metatranscriptome	Ga0005509_1181473	584	Environmental	Marine	Indian Ocean	-39.148	135.081	_	2011-03-23	Illumina HiSeq 2000, Illumina HiSeq 2500, Illumina HiSeq 2500-1TB
Ga0005505_10860001	WP_083350870.1	Sulfitobacter	pontiacus		Sulfitobacter pontiacus	98.611	100	1.15e-43	72	hypothetical protein	3300006706	Marine microbial communities from the Deep Indian Ocean - MP0958 (Metagenome Metatranscriptome) (*)	Metatranscriptome	Ga0005505_1086000	217	Environmental	Marine	Indian Ocean	-27.587	63.1486	_	2011-02-24	Illumina HiSeq 2000, Illumina HiSeq 2500, Illumina HiSeq 2500-1TB
Ga0005504_10346382	PHR10257.1	Sulfitobacter	sp.		Sulfitobacter sp.	99.213	99.21	0	255	Putative hemolysin	3300006718	Marine microbial communities from the Deep Atlantic Ocean - MP0747 (Metagenome Metatranscriptome) (*)	Metatranscriptome	Ga0005504_1034638	4746	Environmental	Marine	Atlantic Ocean	-32.4846	12.4609	_	2011-04-01	Illumina HiSeq 2000, Illumina HiSeq 2500, Illumina HiSeq 2500-1TB
Ga0005504_10022863	PHR01627.1	Sulfitobacter	sp.		Sulfitobacter sp.	100	100	3.62e-174	250	Putative hemolysin	3300006718	Marine microbial communities from the Deep Atlantic Ocean - MP0747 (Metagenome Metatranscriptome) (*)	Metatranscriptome	Ga0005504_1002286	3414	Environmental	Marine	Atlantic Ocean	-32.4846	12.4609	_	2011-04-01	Illumina HiSeq 2000, Illumina HiSeq 2500, Illumina HiSeq 2500-1TB
Ga0005519_10045182	WP_081858791.1	Sulfitobacter	sp.	CB2047	Sulfitobacter sp. CB2047	100	100	3.43e-178	243	Putative hemolysin	3300006701	Marine microbial communities from the Deep Atlantic Ocean - MP2916 (Metagenome Metatranscriptome) (*)	Metatranscriptome	Ga0005519_1004518	4328	Environmental	Marine	Atlantic Ocean	29.5801	-23.4114	_	2011-07-07	Illumina HiSeq 2000, Illumina HiSeq 2500, Illumina HiSeq 2500-1TB
Ga0005502_13049612	WP_081858791.1	Sulfitobacter	sp.	CB2047	Sulfitobacter sp. CB2047	97.021	98.3	1.62e-167	235	Putative hemolysin	3300006716	Marine microbial communities from the Deep Atlantic Ocean - MP0441B (Metagenome Metatranscriptome) (*)	Metatranscriptome	Ga0005502_1304961	1201	Environmental	Marine	Atlantic Ocean	-22.5716	-36.5529	_	2011-01-10	Illumina HiSeq 2000, Illumina HiSeq 2500, Illumina HiSeq 2500-1TB
